# Supplementary material for: A Diagnostic Model to Predict SARS-CoV-2 Positivity in Emergency Department Using Routine Admission Hematological Parameters
Source: Diagnostics (Basel). 2021 Aug 28;11(9):1566. doi: 10.3390/diagnostics11091566 (PMC8471783; doi:10.3390/diagnostics11091566)
Supplement: Supplementary file 1 [file diagnostics-11-01566-s001.zip]

Archive with 1 entries (1 files):
- diagnostics-1301903-supplementary.pdf
